# Supplementary material for: Effectiveness of Probiotics, Prebiotics, and Symbiotic Supplementation in Cystic Fibrosis Patients: A Systematic Review and Meta-Analysis of Clinical Trials
Source: Medicina (Kaunas). 2025 Mar 12;61(3):489. doi: 10.3390/medicina61030489 (PMC11944062; doi:10.3390/medicina61030489)
Supplement: Supplementary file 1 [file medicina-61-00489-s001.zip]

Archive with 2 entries (2 files):
- PRISMA.pdf
- Supplemental Materials.pdf
